# Supplementary material for: The Facile Synthesis of Exogenous Lewis-Base-Free Amidoalanes: A Structural Comparison
Source: Molecules. 2025 Feb 20;30(5):986. doi: 10.3390/molecules30050986 (PMC11901829; doi:10.3390/molecules30050986)
Supplement: Supplementary file 1 [file molecules-30-00986-s001.zip]

Archive with 1 entries (1 files):
- molecules-3476354-supplementary.pdf
